# Supplementary material for: Relating Sub-Surface Ice Features to Physiological Stress in a Climate Sensitive Mammal, the American Pika (Ochotona princeps)
Source: PLoS One. 2015 Mar 24;10(3):e0119327. doi: 10.1371/journal.pone.0119327 (PMC4372430; doi:10.1371/journal.pone.0119327)
Supplement: S1 Table — (XLSX) [file pone.0119327.s002.xlsx]

## Sheet: Exposure Trial
Sample Name	Exposure Site	GCM (ng/g)
Control 1	NA- not exposed	4.24509
Control 2	NA- not exposed	4.98977
Control 3	NA- not exposed	5.75433
NRLTER1	NRLTER	6.42384
NRLTER2	NRLTER	3.11966
NRLTER3	NRLTER	3.35018
BLRA1	BRLA	5.29021
BLRA2	BRLA	5.98345
BLRA3	BRLA	4.53376
RMNP1	RMNP	5.19388
RMNP2	RMNP	4.60652
RMNP3	RMNP	5.40927
EL1	EL	5.62023
EL2	EL	5.99515
EL3	EL	5.24009

## Sheet: Field GCM Samples & Predictors
Sample Name	Location	Year	GCM (ng/g)	PSG	ELEV	AST	SUMDTR	DB-10
GLV11Sample3	GLVW	2011	3.28355	0.357315	3630	8.35298	3.1139	50.325
GLV11Sample4	GLVW	2011	3.50719	0.608287	3639	8.35298	3.1139	50.325
GLV11Sample6	GLVW	2011	3.9723	0.292619	3662	8.82505	3.2381	8.97
GLV11Sample8	GLVW	2011	4.20591	-0.357315	3512	9.97663	3.02313	0
GLV11Sample10	GLVW	2011	4.65074	-0.40558	3545	9.22054	1.98458	0
GLV11Sample11	GLVW	2011	4.09353	-0.446036	3458	10.9887	4.63286	19.84
GLV11Sample14	GLVW	2011	3.53703	0.303063	3769	8.8896	3.89125	15.605
GLV11Sample15	GLVW	2011	5.31342	0.569027	3572	9.25591	3.86486	2.66667
GLV11Sample19	GLVW	2011	3.73181	-0.314831	3474	6.67723	2.02736	3.5
GLV11Sample21	GLVW	2011	4.38128	-0.314831	3460	6.95889	2.71334	10.6667
GLV11Sample22	GLVW	2011	11.9524	0.137591	3496	9.17149	3.72017	5.99
GLV11Sample23	GLVW	2011	8.23765	0.137591	3500	9.15329	3.7155	6.135
GLV11Sample25	GLVW	2011	7.51417	0.0404882	3490	9.15506	3.70325	5.635
GLV11Sample26	GLVW	2011	4.46293	0.578533	3786	8.29377	3.83043	9.825
GLV11Sample30	GLVW	2011	5.38099	0.523988	3723	9.27555	3.98756	33.355
GLV11Sample34	GLVW	2011	2.44917	0.28051	3779	8.08063	3.4881	11.5
GLV11Sample39	GLVW	2011	3.88014	0.485148	3738	8.57801	4.48974	10.075
GLV12Sample43	GLVW	2012	4.69668	-0.446036	3479	10.9887	4.63286	19.84
GLV12Sample47	GLVW	2012	11.3216	-0.357315	3516	9.97663	3.02313	0
GLV12Sample51	GLVW	2012	3.70868	-0.314831	3474	6.95889	2.71334	10.6667
GLV12Sample55	GLVW	2012	4.93303	0.569027	3572	9.25591	3.86486	2.66667
GLV13Sample59	GLVW	2013	2.279	0.578533	3786	8.29377	3.83043	9.825
GLV13Sample60	GLVW	2013	2.17131	0.28051	3779	8.08063	3.4881	11.5
GLV13Sample61	GLVW	2013	2.24642	0.485148	3738	8.57801	4.48974	10.075
GLV13Sample64	GLVW	2013	4.37639	0.608287	3639	8.35298	3.1139	50.325
GLV13Sample67	GLVW	2013	3.49441	0.523988	3723	9.27555	3.98756	33.355
GLV13Sample70	GLVW	2013	3.90038	-0.446036	3479	10.9887	4.63286	19.84
GLV13Sample73	GLVW	2013	3.13163	-0.297845	3415	10.0312	3.78075	10.53
GLV13Sample74	GLVW	2013	1.15643	-0.223719	3472	7.44577	2.86587	8.81
GLV13Sample75	GLVW	2013	1.86267	-0.314831	3474	6.95889	2.71334	10.6667
GLV13Sample76	GLVW	2013	1.73378	-0.0305612	3470	8.30046	3.15242	8.66
GLV13Sample77	GLVW	2013	6.54439	0.569027	3572	9.25591	3.86486	2.66667
GLV13Sample78	GLVW	2013	1.56387	0.518984	3506	9.1613	3.71861	5.675
GLV13Sample79	GLVW	2013	1.39326	0.0253381	3477	9.17149	3.72017	11.98
N12Sample1	NWT	2012	8.37853	-0.292619	3609	9.6606	7.04936	68.015
N12Sample3	NWT	2012	4.07763	-0.255633	3575	9.04613	8.18036	96.81
N12Sample4	NWT	2012	5.84418	0.0734415	3625	9.63352	7.72892	45.77
N12Sample6	NWT	2012	7.50199	-0.181636	3603	10.7317	8.0522	80.565
N12Sample7	NWT	2012	4.39088	-0.164188	3588	10.185	10.6525	94.28
N12Sample8	NWT	2012	8.2345	-0.122207	3595	10.3675	8.06825	75.95
N12Sample12	NWT	2012	4.18399	-0.308829	3587	11.3945	11.2201	103.12
N12Sample14	NWT	2012	4.14039	-0.241001	3559	9.56789	8.64013	109.31
N12Sample15	NWT	2012	5.17312	-0.224095	3584	9.61195	8.78055	92.035
N12Sample16	NWT	2012	9.57455	0.0756714	3604	9.74876	7.81951	55.355
N13Sample17	NWT	2013	5.54774	-0.133302	3596	10.2079	8.00499	70.155
N13Sample18	NWT	2013	6.17693	-0.217275	3601	10.5616	8.23889	77.45
N13Sample19	NWT	2013	6.19288	-0.186738	3603	10.5095	8.1297	78.735
N13Sample20	NWT	2013	6.04339	-0.129027	3616	9.55086	6.90919	61.49
N13Sample21	NWT	2013	9.11189	0.180413	3583	9.89265	9.62625	23.95
N13Sample22	NWT	2013	8.19282	0.0903478	3598	9.76559	8.22982	43.43
N13Sample23	NWT	2013	6.94478	0.00903265	3607	9.75699	7.89696	44.145
N13Sample24	NWT	2013	7.91515	-0.0805886	3602	10.0846	7.80381	69.365
N13Sample25	NWT	2013	5.88582	-0.0108813	3607	9.78344	7.66249	60.9
N13Sample26	NWT	2013	8.34034	0.0190646	3622	9.60611	7.62849	49.05
N13Sample27	NWT	2013	7.34591	0.0535037	3625	9.63891	7.69766	46.81
N13Sample28	NWT	2013	7.63085	0.113237	3625	9.39946	7.68692	36.44
N13Sample29	NWT	2013	6.98478	-0.186639	3606	10.4898	11.4264	95.8
N13Sample30	NWT	2013	6.13085	-0.254064	3599	10.5805	11.8778	97.855
N13Sample31	NWT	2013	6.88658	-0.207121	3598	10.2554	10.8818	94.84
N13Sample32	NWT	2013	6.11986	-0.241775	3582	9.16711	8.39207	96.93
N13Sample33	NWT	2013	6.58834	-0.298487	3603	9.74775	9.4891	91.23
N13Sample34	NWT	2013	7.05722	-0.201736	3610	10.0967	7.67517	69.875
N13Sample35	NWT	2013	6.62274	0.103922	3619	9.63326	7.76231	44.625
N13Sample36	NWT	2013	5.94553	0.188009	3625	9.41016	7.71927	36.075
